# Supplementary material for: Proteomics-Based Insights Into the SARS-CoV-2–Mediated COVID-19 Pandemic: A Review of the First Year of Research
Source: Mol Cell Proteomics. 2021 Jun 4;20:100103. doi: 10.1016/j.mcpro.2021.100103 (PMC8176883; doi:10.1016/j.mcpro.2021.100103)
Supplement: Supplemental Table S1 [file mmc1.xlsx]

## Sheet: Selected proteins in infection
Primary virus / host process	Gene, protein complex, or family name	Alternative gene name(s)	Protein name	PPI?	Abund?	Phos?	Activity?	Function in infection (known and / or hypothesized)	Further description	Functions, pathways	Cell location	SARS-CoV-2 proteomics references	Additional references
Host cell entry			Angiotensin Converting Enzyme 2	S	+/-			Virus receptor	Bound by SARS-CoV-2 S leading to endocytosis, variously modulated	Angiotensin maturation	PM	[41, 46-49, 57, 61, 74, 86]
	ACE2
	TMPRSS2		Transmembrane Protease Serine 2	S				Cleaves S ("priming"), esp. at S2' site	Cleaves S (Bestle et al.: esp. at S2' site) priming for endosomal membrane fusion, also cleaves ACE2	Serine protease	PM	[41, 48, 49, 61]	[18, 22, 130]
	CTSB		Cathepsin B	S?				Cleaves S , alternative to TMPRSS2	Cleaves S, alternative to TMPRSS2 (Ou et al. report no inhibitor effect)	Cysteine protease	Endosome	[41, 46, 78, 112]	[22]
	CTSL		Cathepsin L	S				Cleaves S, alternative to TMPRSS2	Cleaves S, alternative to TMPRSS2 (Ou et al. report it is more important than CTSB)	Cysteine protease	Endosome	[41, 46, 49, 61, 112]	[22]
Endosomal release	PIKFYVE		1-phosphatidylinositol 3-phosphate 5-kinase					Endosome maturation	Regulates early to late endosome maturation	Kinase synthesizing PI(3,5)P2	Endosome	[101]	[22]
	TPC2		Two pore channel subtype 2					Endosome maturation	Downstream of PIKfyve in PI(3,5)P2 pathway	NAADP receptor, Ca2+ channel	Endosome/Lysosome		[22]
Protein expression	NUP98		Nuclear pore complex protein Nup98	Orf6		+		Prevent host nuclear mRNA export	S888+ may prevent localization to nuclear pore, forms complex with RAE1	Nuclear mRNA export	NM	[56, 101]
	LARP1		La-related protein 1	N		-		Prioritize virus protein expression	Inhibition of protein synthesis (virus may get around)	Ribosomal protein translation	CP, NU	[56, 101, 112]
	UPF1		Regulator of nonsense transcripts 1	N				Binding by N represses NMD?	Binding of N may impair host defense against virus	mRNA helicase, ATPase, NMD	CP, NU	[56, 112]	[131]
	EIF4H		Eukaryotic translation initiation factor 4H	Nsp9				Cap-dependent mRNA translation	Binds eIF4A to enhance its activity	Ribosome recruitment	Perinuclear	[56]
	EIF4E2		Eukaryotic translation initiation factor 4E type 2	Nsp2				Represses cap-dependent translation	Competes with eIF4E to block eIF4F assembly	Ribosome recruitment	CP	[56, 112]
	Sec61 complex		SEC61 channel-forming translocon complex	Nsp8				Protein entry into endoplasmic reticulum	Inhibition blocks replication, interactors: SRP19, SRP54, SRP72	Protein targeting to ER	CP, ER membrane	[56, 57]
	BRD4		Bromodomain-containing protein 4	E	+			Interference with antiviral response?	Involved in regulation of host gene transcription, also BRD2	Binds histones, NF-kappaB regulation	NU	[48, 56]	[132]
Protein processing	FURIN		Furin	S				Cleaves S ("priming"), esp. at S1/S2 site	Cleaves S (Bestle et al.: esp. at S1/S2 site) acts during virus maturation	Serine protease	Golgi		[130]
Protein degradation	CUL2		Cullin 2	Orf10	+			Increase degradation of restriction factors?	May increase degradation of restriction factors	Ubiquitination	CP, NU	[56, 59]
Cell signaling	CDK		Cyclin-dependent kinase				-	Cell cycle arrest, S/G2	DNA & RNA replication & repair capacity, N localization; CDK1, CDK2	G2/M transition regulation	NU, MT, CP	[101]	[73, 133]
	MAPK		Mitogen-activated protein kinase		+		+	Viral replication+, stress response	Various MAPKs (esp. p38 MAPKs), mTOR/HIF-1/growth factor signaling, possible E interaction w/ syntenin	p38/MAPK (& cytokine upregulation?)	NU, CP, MT	[59, 101, 102, 122]	[114, 132, 134]
	AKT	PKB	RAC-alpha serine/threonine-protein kinase		+	+	-/+	Viral replication+, cell prolif & apoptosis reg.	AKT1/2, mTOR/HIF-1 signaling, activity variously modulated	Cell growth-related signaling	NU, CP (PM)	[59, 101]
Cell structure	PHB complex		Prohibitin complex	Nsp2				Signaling interference, MAVS, apoptosis-	Active mitochondrial memb. formation+, interactors: PHB, PHB2, STOML2	Mitogenesis, apoptosis	MT, NU, CP to PM	[56, 112, 121]	[135, 136]
	CK2 complex		Casein kinase II	N			+	Cytoskeleton changes, filopodia+	Filopodia (MYH9 etc.), virus phosphorylation, N localization, interactors: CSNK2A2, CSNK2B	Kinase, many pathways	CP, NU	[56, 101, 102]	[73, 133]
Stress, immune system	HSPA5	GRP78	Endoplasmic reticulum chaperone BiP					Unfolded protein response, virus receptor?	Increases ER folding capacity, suppresses host gene transcription, apoptosis involvement	PERK, IRE1, ATF6 pathways	CP to PM	[61]	[114]
	NKRF		NF-kappa-B-repressing factor	(Nsp10)				IL-8 induction	Inflammation, may not directly bind or depends on PTMs (Y2H data)	Inflammation	NO, NU, CP	[78]	[126, 132]
	CFB		Complement factor B		-/+		+	Alternative complement pathway factor	Cleavage by CFD activates killing, CFH/CFI inactivate; - in early infection [Hou et al.], + w/ increasing severity [Messner et al.]	Alternate complement pathway	Secreted	[120-122]	[119]
	CFD		Complement factor D					Activates complement-dependent killing	Complement activation and dependent killing, CFD increases with age & kidney comorbidites	Complement system	Secreted	[120, 123]	[119]
	CFI		Complement factor I		+		+	Prevented from modulating complement	Degradation/deactivation of C3b, C4b, decreases complement activation	Complement modulation	Secreted	[120, 123]	[119, 137]
	CFH		Complement factor H		+/-		+	Prevented from modulating complement	S binds HS interfering => endothelial damage, Messner et al.: + w/ increasing severity, D'Alessandro et al.: +, Hou et al.: - (early infection)	Complement modulation	Secreted	[120, 123]	[119]
